# Supplementary material for: l-Ornithine-l-Aspartate (LOLA) Normalizes Metabolic Parameters in Models of Steatosis, Insulin Resistance and Metabolic Syndrome
Source: Pharmaceutics. 2024 Apr 7;16(4):506. doi: 10.3390/pharmaceutics16040506 (PMC11054838; doi:10.3390/pharmaceutics16040506)
Supplement: Supplementary file 1 [file pharmaceutics-16-00506-s001.zip]

Archive with 1 entries (1 files):
- pharmaceutics-2760487-supplementary.pdf
